# Supplementary material for: What matters in mental health care? A co-design approach to developing clinical supervision tools for practitioner competency development
Source: Glob Ment Health (Camb). 2022 Oct 21;9:491–8. doi: 10.1017/gmh.2022.53 (PMC9807002; doi:10.1017/gmh.2022.53)
Supplement: Supplementary file 1 [file S205442512200053Xsup.zip]

Archive with 2 entries (2 files):
- S205442512200053Xsup001.docx
- S205442512200053Xsup002.docx
